# Supplementary material for: Wolfram syndrome 1 regulates sleep in dopamine receptor neurons by modulating calcium homeostasis
Source: PLoS Genet. 2023 Jul 3;19(7):e1010827. doi: 10.1371/journal.pgen.1010827 (PMC10348591; doi:10.1371/journal.pgen.1010827)
Supplement: S1 Data — (XLSX) [file pgen.1010827.s015.xlsx]

## Sheet: Fig1 A female
	Uwfs1RNAi#1/+			Uwfs1RNAi#2/+			tubG4/+			tubG4/Uwfs1RNAi#1			tubG4/Uwfs1RNAi#2
	mean	SEM	N	mean	SEM	N	mean	SEM	N	mean	SEM	N	mean	SEM	N
ZT0	0.806818	0.0560555	44	1.04375	0.148385	40	0.328947	0.0869484	38	1.84043	0.118622	47	4.79167	0.79926	48
	1.96591	0.199107	44	2.49375	0.348266	40	1.51316	0.154383	38	1.48404	0.616738	47	3.85938	1.38651	48
	12.625	0.454593	44	9.65	0.570271	40	6.92105	0.485001	38	2.90957	0.37716	47	6.40104	1.84919	48
	33.3068	1.90865	44	26.3062	1.1696	40	16.1184	1.02048	38	9.34043	0.648675	47	11.7031	1.52191	48
	45.5511	1.41596	44	42.1562	2.01006	40	29.8684	1.00696	38	15.7234	0.927222	47	14.9948	1.28882	48
	50.2102	1.43522	44	47.5812	1.96133	40	39.7368	1.85652	38	19.0585	0.757159	47	21.0052	1.02106	48
	50.8636	1.78697	44	46.5563	0.791582	40	43.1184	1.02336	38	22.7872	0.889428	47	24.1406	0.672036	48
	50.5795	1.25702	44	45.7375	0.972192	40	44.5	1.6231	38	25.1596	0.648645	47	23.849	1.53712	48
	49.8693	1.00225	44	43.3438	1.52436	40	42.8816	1.39753	38	28.383	1.61139	47	22.2396	0.445244	48
	47.1136	0.275553	44	32.7875	1.67162	40	38.5855	1.57772	38	28.4681	2.14906	47	20.776	0.497198	48
	30.8352	1.15576	44	20.9125	1.70026	40	24.2237	2.04975	38	23.9628	1.07814	47	15.4271	0.78628	48
ZT12	6.15341	0.91623	44	4.625	0.542371	40	5.63158	1.80466	38	10.5745	0.745794	47	7.38542	1.26954	48
	6.71591	0.548955	44	4.8875	0.349777	40	4.42105	0.193082	38	9.4734	0.33228	47	5.28125	1.37486	48
	34.233	0.779127	44	36.9875	1.63995	40	23.5724	0.917812	38	29.6702	1.35989	47	15.3594	1.08668	48
	51.0966	1.22574	44	46.9	0.794971	40	43.4868	1.3067	38	36.5372	1.85687	47	22.0052	1.50276	48
	49.125	0.535781	44	41.0625	0.991238	40	44.2434	0.625738	38	30.016	1.34611	47	21.6042	1.10171	48
	46.1023	1.12809	44	39.8312	1.17604	40	40.7632	1.30381	38	27.633	1.22894	47	18.0677	0.764349	48
	44.6364	0.509719	44	42.1437	0.976355	40	36.4868	1.20117	38	25.0213	1.67836	47	17.224	0.881932	48
	45.4432	1.00354	44	42.2938	0.973844	40	35.6316	1.25468	38	22.8351	1.91956	47	17.1302	0.919203	48
	46.375	0.762437	44	43.65	0.802534	40	34.0658	2.3001	38	20.016	1.15236	47	17.7865	1.16624	48
	44.9943	1.93985	44	41.325	1.03783	40	33.6513	0.840759	38	17.1064	1.87107	47	16.2135	0.743966	48
	39.5341	2.00564	44	38.1625	0.963095	40	22.9013	2.01284	38	11.8777	1.00483	47	14.1458	1.58045	48
	36.7557	1.01353	44	36.75	1.21737	40	20.3882	0.44457	38	8.79255	0.252253	47	13.5677	0.809305	48
ZT24	31.0966	1.25674	44	25.4625	0.638072	40	13.5066	0.48659	38	7	1.05217	47	11.6979	1.46912	48

## Sheet: Fig1 A male
	Uwfs1RNAi#1/+			Uwfs1RNAi#2/+			tubG4/+			tubG4/Uwfs1RNAi#1			tubG4/Uwfs1RNAi#2
	mean	SEM	N	mean	SEM	N	mean	SEM	N	mean	SEM	N	mean	SEM	N
ZT0	5.80682	0.725525	44	5.84091	1.06939	44	1.25595	0.472743	42	4.84615	0.533966	39	11.4716	0.671152	44
	37.142	2.68181	44	42.3068	1.6002	44	15.4107	1.04017	42	4.96795	0.568782	39	10.7898	0.624923	44
	50.5057	0.372567	44	52.25	0.582915	44	40.4345	0.517675	42	18.8013	0.574627	39	23.0057	1.08764	44
	49.4545	0.92202	44	51.1932	0.135255	44	47.3988	0.999876	42	24.5897	2.38199	39	29.5625	1.62862	44
	47.1761	1.20645	44	50.2273	0.599945	44	46.4048	1.55921	42	27.7244	2.20079	39	32.2955	1.27242	44
	48.2557	0.770796	44	48.6875	0.498481	44	46.9167	0.616179	42	29.9038	1.72617	39	33.5	0.79193	44
	50.892	0.393579	44	51.6989	0.629452	44	47.369	0.672978	42	34.0705	1.73089	39	36.4545	0.909517	44
	51.4545	0.811049	44	50.5511	0.670639	44	47.7917	0.888182	42	37.3013	1.28719	39	36.8125	0.767101	44
	51.6989	0.345969	44	51.0227	0.593453	44	50.6667	0.576696	42	35.3205	1.66603	39	35.608	1.80779	44
	51.0852	1.39794	44	46.483	0.942765	44	47.1071	0.923496	42	31.8654	0.888809	39	31.8011	1.72332	44
	40.8693	0.847658	44	27.5284	0.723914	44	23.8214	0.785263	42	15.7179	1.32381	39	21.1193	1.68073	44
ZT12	14.267	0.317962	44	4.92614	0.580723	44	4.24405	0.578607	42	3.78205	0.454179	39	9.90341	0.955599	44
	1.28409	0.280431	44	12.3636	1.0299	44	21.131	1.67121	42	8.42949	0.600914	39	10.625	0.978967	44
	34.3693	1.0949	44	48.7898	0.706399	44	53.6845	0.829833	42	37.8718	1.23401	39	41.2784	1.01161	44
	55.4432	0.501419	44	53.7045	1.24358	44	56.506	0.236177	42	42.141	1.00527	39	40.6648	1.59435	44
	54.7898	0.723378	44	51.0909	1.32668	44	53.8869	1.37053	42	35.6667	1.60651	39	34.5057	1.13456	44
	51.7614	0.594865	44	48.2898	1.25537	44	49.8631	0.589847	42	28.6859	1.85673	39	31.3011	1.24698	44
	51.2443	0.653606	44	47.9943	1.1463	44	46.0774	0.879255	42	27.6859	1.44322	39	30.4716	0.447038	44
	50.4489	0.784688	44	48.5341	1.02472	44	44.6131	1.19382	42	23.5449	0.942482	39	27.1307	1.43102	44
	50.0852	1.66676	44	48.5455	0.811526	44	42.3155	0.727157	42	23.6282	2.05796	39	28.8466	0.530361	44
	48.6193	1.02916	44	45.875	0.805376	44	36.994	2.03963	42	22.3654	2.36086	39	21.9318	1.48715	44
	45.5682	0.897223	44	42.0852	0.122522	44	30.7798	1.1651	42	15.3397	1.66842	39	17.0795	0.614092	44
	33.75	1.17791	44	39.7045	0.909233	44	29.869	1.88227	42	11.0064	0.70791	39	16.267	2.82476	44
ZT24	26.8523	1.52652	44	27.9773	1.87843	44	17.1964	2.62206	42	5.36538	1.48081	39	11.4773	1.46566	44

## Sheet: Fig1 B female
Uwfs1RNAi#1/+	Uwfs1RNAi#2/+	tubG4/+	tubG4/Uwfs1RNAi#1	tubG4/Uwfs1RNAi#2
1134.75	583	535	552.5	267
744.75	889.75	745.75	463.75
1107.5	689.75	972.5	393
1080.75	1014.75	632.75	605.75
977.25	947.75	651.5	430
710	704.25	294.75
802.75	688.5	590.75	479
862.5	842.75	559.25	399.75
1164.25	618.75	486	604.5	271.5
736	810.5	647.5	388	429
990.25	600	641.75
1037	686.25	182
1058.75	755.5	992.25	694.5	221.5
980.25	686.25	804.5
850.75	486	753.25
889.75	593.5	537
827.25	1002.5	1139.5	291	518.25
869	716.5
776.25	589.75	179.75
912.5	534.75		382.25	200.75
807	648	583.25	523.5	281.25
670	745.75	564.75	536.5	150
984	890.25		297	114.25
891.75	639.5	610.75	305.25	520.75
642	777.5	559.75	607	265.5
771.75	744	764.75	473.5	87
740.25	674.25	861	197.75	418.5
875.75	932.75	739.25	408.75	84.75
679.75	839.5	265	334.25	272.75
958.75	912	746.25	83.75
725	764.5	246.25	774.5	178.5
816	1108.75	549.5	302	348.75
979.5	760	368.75	784	261.5
733	745.75	561.25	208.25
587.25	962	563	449	231
915	748.75	624.75		479.5
780.75	833.25	762.75		610
761.25	724.5	447	481.5	220
829	866.5	1084.25	474.5	45.25
891.5	747.75	811.5	498	698.25
690		886.25	416.5
617		613.75	583.75	569
804		1076	431.75	429
899.5		578	242	61.75
695.75		930	379.25	190.75
874.75		739	301.75	291
826.75		324		1160.25
934.25			403.5
908			235	444.5
710.25			417.5	269.75
632			839.5	462
950.25
750.75
827.5
839.25
775.25
736.25
766.25
847.75
973.5

## Sheet: Fig1 B male
Uwfs1RNAi#1/+	Uwfs1RNAi#2/+	tubG4/+	tubG4/Uwfs1RNAi#1	tubG4/Uwfs1RNAi#2
857.25	1115.25	902.5	448	649.75
1193	1130.75	984	370.75
1010	1104.5	961	412.25
990	464.75
985.5	1049.75	849.5	641.75
1189			696.75
1063.75	787.25	832.25	1030.5
1003.5	1197.25		645.5
1120.75	876	783.25	552.5
1210		992.75		715
859.25	681.25		837.75	393
1179.5		843.5	687.75	751.5
884.75	1084.75		443.25	711
1019.25		677.75	464
935.25	742	643.5	400
1088.75	756	870.25	771.25	834.25
1116.75	1031	824	610.25	806.25
1024.25	1057	719.5	436.25	431.5
860.25	1259.5		404.5	488.25
984.25	1095.5	769.25	717.25	431.25
1071	982	839	369.5	839.25
1062	1107.5	833.5	703.5	304.75
926.5	1036.5	758		500.75
705.5	1061.5	1111.75	299.5	262.5
1041.5	1079.75	884.25	667.75	595.5
1134	977	1009.75	563	394.75
1061	1180	639.5	384.75	510.25
965	927.25	873.5		768.25
975.25	1049	917	666.75	1041.25
585.5	1021.5		622.75	448.25
1005	739.25	944.75	516.75	283.25
1013.5	1031.25	912.25	570.75	247.5
1054.25	1067.75	813.75	507	631.75
758.75	1101.75	808.5	348	998.25
1112.25	1091.75	1005.5		468.5
1056.5	1061.5	843.75
1118.5	951.5	993.75	360	793
999.75	965.25	826	277.25
1028.75	1112.75	961.5	625.25	376.75
872.5	1044	940.5	508.75	746.5
996.75	893.5	975		683.5
808	925	1025	651.25	369.75
1079.75	1206	1138	762.25	555.75
1015.25	1157	934
963		811.25
945.25		1086.75
865.75		838.75		684.25
901.5		1015		783.25
1007.75		861.75
1070.5		946.75
957.75		858.25
1067.75		828.75
941.75		754.25
881.25		1038
1012		1023
1140.5		991.75
845.25
955
1002.25
1076.5

## Sheet: Fig1C female
	Uwfs1RNAi#1/+			Uwfs1RNAi#2/+			elavG4;Udcr2/+			elavG4;Udcr2/Uwfs1RNAi#1			elavG4;Udcr2/Uwfs1RNAi#2
	mean	SEM	N	mean	SEM	N	mean	SEM	N	mean	SEM	N	mean	SEM	N
ZT0	1.09722	0.214117	36	1.23256	0.0465117	43	0.536885	0.122746	61	1.44231	0.125778	39	1.2625	0.423096	40
	1.74306	0.367706	36	2.15116	0.0541249	43	2.20492	0.230336	61	1.1859	0.516374	39	1.5625	0.708174	40
	5.43056	0.799024	36	4.48837	0.29948	43	5.57787	0.366286	61	2.17308	0.693128	39	3.25	1.26306	40
	16.4583	0.764898	36	12.7267	1.34343	43	14.2459	0.809417	61	6.75641	0.58419	39	6.60625	0.861163	40
	30.7917	1.29381	36	30.6686	2.67572	43	27.7254	1.21003	61	15.2564	1.71229	39	12.8813	0.581698	40
	42.5625	1.33176	36	41.4942	2.61654	43	36.7705	0.681594	61	21.9487	1.75795	39	17.6	1.22886	40
	44.0903	0.734701	36	43.4302	0.79306	43	43.1311	1.00569	61	24.5128	1.8684	39	20.8625	1.70002	40
	42.9792	1.02523	36	42.9651	1.34209	43	42.7746	1.22669	61	28.9423	2.89956	39	23.5125	1.4741	40
	40.1181	0.685814	36	35.6628	2.34301	43	41.0123	1.36906	61	28.4551	0.886464	39	24.0375	2.00423	40
	33.0417	0.594741	36	22.7209	1.96808	43	32.0205	1.19574	61	24.9679	1.7178	39	17.25	0.997601	40
	16.6319	1.90686	36	9.68605	0.967961	43	15.7254	1.41887	61	13.1026	0.567685	39	6.00625	0.811145	40
ZT12	3.77778	0.348608	36	2.40698	0.425492	43	2.66393	0.599856	61	3.91026	0.089131	39	2.16875	0.630259	40
	3.20139	0.468446	36	3.76163	0.530261	43	7.63934	0.665535	61	10.9615	1.05837	39	12.4187	1.01972	40
	34.0486	0.787911	36	33.0233	0.716603	43	38.0287	0.953956	61	29.6026	1.39308	39	28.675	0.28081	40
	46.9514	1.20806	36	45.1221	0.467665	43	46.8033	1.0729	61	34.7692	1.90973	39	30.7375	0.588651	40
	44.1042	0.525748	36	42.3372	0.908094	43	43.7787	0.470271	61	32.8205	1.3445	39	27.6	1.04228	40
	42.7014	0.750888	36	39.5756	0.301635	43	40.5984	0.287821	61	28.3782	0.892745	39	27.375	0.910357	40
	41.1458	1.33552	36	42.2907	0.447787	43	42.1516	0.983365	61	25.359	0.747778	39	28.1063	0.89979	40
	41.6319	0.710588	36	44.3198	0.651466	43	42.2295	0.939899	61	27.9679	1.15339	39	26.8937	0.74361	40
	43.5972	1.03025	36	43.6105	1.73676	43	42.0205	1.03818	61	28.7436	1.14014	39	28.3125	0.674267	40
	44.1111	1.49442	36	41.2442	1.33461	43	39.623	0.75969	61	28.2564	0.525172	39	25.4688	0.980772	40
	37.1667	1.09373	36	36.9244	0.479467	43	32.3074	1.2574	61	22.2628	1.717	39	18.6812	0.784974	40
	37.7292	1.75211	36	35.1512	0.909185	43	31.4426	1.01138	61	17.1538	0.863459	39	18.6125	0.519666	40
ZT24	25.9653	0.24829	36	25.8547	1.83553	43	23.0574	0.766835	61	12.1474	0.605184	39	14.9438	2.89253	40

## Sheet: Fig1 C male
	Uwfs1RNAi#1/+			Uwfs1RNAi#2/+			elavG4;Udcr2/+			elavG4;Udcr2/Uwfs1RNAi#1			elavG4;Udcr2/Uwfs1RNAi#2
	mean	SEM	N	mean	SEM	N	mean	SEM	N	mean	SEM	N	mean	SEM	N
ZT0	4.4527	0.686701	37	4.04255	0.912375	47	4.17742	0.284667	62	3.2973	0.60404	37	0.731707	0.293191	41
	32.8919	2.97545	37	39.4574	2.02613	47	18.3629	1.51482	62	12.5068	0.0835764	37	11.4756	0.541231	41
	48.723	1.44232	37	52.3511	0.864543	47	39.7742	1.03517	62	31.8851	2.08445	37	32.0793	0.222289	41
	48.4459	0.538453	37	50.7872	1.11565	47	45.7419	0.243276	62	34.6622	0.678776	37	37.9146	0.778103	41
	47.4392	0.444151	37	49.2819	1.62511	47	46.8871	0.196549	62	37.4662	0.542494	37	37.4085	1.27758	41
	49.4324	0.291299	37	50.2447	1.36174	47	49.3347	0.69331	62	40.5135	0.514816	37	38.4817	0.963511	41
	51.7297	0.780437	37	50.9362	0.688619	47	50.4153	0.497974	62	42.3176	1.19381	37	43.5488	1.26698	41
	51.3649	0.673916	37	49.8723	0.173505	47	50.496	0.35093	62	44.9054	0.619119	37	43.2988	1.49752	41
	49.7635	0.787609	37	50.3404	0.984143	47	47.9355	0.349855	62	43.4459	0.647193	37	42.8415	1.85965	41
	47.3919	0.749361	37	42.9255	0.978588	47	39.8427	0.83983	62	38.3987	0.572945	37	28.2317	2.15088	41
	31.5338	0.742004	37	18.7181	1.22808	47	21.5202	1.19575	62	22.8784	1.64504	37	7.2622	0.409022	41
ZT12	8.30405	1.13134	37	2.48404	0.203592	47	3.96371	0.548244	62	7.97973	0.532756	37	0.853659	0.361492	41
	2.60811	0.556356	37	14.6277	1.81369	47	9.83468	0.339181	62	9.2027	0.991718	37	11.3293	0.871276	41
	37.6554	1.41595	37	49.4096	0.979354	47	36.9314	0.228514	62	36.9122	2.08702	37	40.0122	0.547967	41
	53.277	0.467129	37	53.8883	0.267918	47	47.4234	0.693936	62	42.4122	1.71915	37	40.9085	1.98783	41
	52.6689	0.479095	37	50.7394	0.66188	47	44.621	0.545275	62	37.4189	2.22172	37	36.5427	1.68076	41
	48.3108	0.819064	37	49.0053	0.57881	47	41.7097	0.48176	62	33.1554	1.48006	37	30.8293	0.592688	41
	48.6149	0.166011	37	47.6755	1.03952	47	41.8105	0.471728	62	31.9392	1.29332	37	32.7439	2.53022	41
	49.1149	0.546519	37	48.484	0.607681	47	44.2823	0.191465	62	35.4054	1.68448	37	34.5915	1.44124	41
	49.8851	0.886647	37	49.8298	0.428712	47	43.1855	1.12885	62	35.0878	1.89258	37	33.0183	1.80763	41
	48.4324	0.778249	37	48.5904	0.508148	47	39.5968	0.309198	62	30	1.33317	37	27.6707	2.89744	41
	39.5068	0.923898	37	44.0585	0.205253	47	30.4677	1.23217	62	21.3919	1.29868	37	19.9695	1.86457	41
	30.277	1.56774	37	39.2181	1.04239	47	25.9718	1.27843	62	15.2095	0.782647	37	15.8598	0.819428	41
ZT24	22.6757	0.993465	37	26.3298	1.73215	47	21.1411	1.68048	62	9.68243	0.501322	37	10.1159	0.874393	41

## Sheet: Fig1 D female
Uwfs1RNAi#1/+	Uwfs1RNAi#2/+	elavG4;Udcr2/+	elavG4;Udcr2/Uwfs1RNAi#1	elavG4;Udcr2/Uwfs1RNAi#2
734.25	787.5	572.75	644.25	499.25
607.5	879.25	627.75	504.5	623.5
715.75	651.5	657	669.25	656.75
598.75	664.75	592	359.25	641
792.5	941.25	403	545.5	483.75
804	627.25	706.25	410.75	393.25
580.5	495	845.75	322	149
810	828	741.25	637.25	660.25
862	575.75	569.75	583.75	571.75
821.75	758.75	430	483
881.75	693	270.75	544.25	660.5
798.75	815	553	145.5	355
799	571.75	952.75	589.5	429
684.5	705	674	377.25	664.5
886.25	681.75	720.75	495.25	383.25
857	828.25	820.5	490.25	230.75
1067	447.5	639.5	555.5	867
322.5	636.75	677.25	507.25	303.5
	690.75	484.5	309	181
790	795	453.75	348.25	533.75
573.5	791.5	853.5	548.25	446.25
517	699.5	708.25	498.75	600
667.25	460.75		279.25	321.25
543.75	519.25	240.25	465.5	569.5
874.5		664	309	260.5
777	440	326	459.5	547.75
830.25	184	702.75	383	288.75
812.25	777	854.5	471.75
726	755.5	830.75	349.25	324
675.75	686.25	976		162.5
725.25	486	884.5	555.75	277
777.25	593.5	921	754	326.25
777.75	1002.5	448	365.25	385
336.5	716.5	875.5	331.25	237.5
530.75	589.75	861.75	556.5	277.5
624.25	534.75	880.5	635.5
	648	749.5	385.25	425.25
776	745.75	827.75	566.5	459.5
	890.25	911.25	575
	639.5	425.75	361.25	585.5
	777.5	672.75		66.5
	744	549		670.5
	674.25	903.5		159.5
	932.75	604.5		315.75
		425.75
		1153.25
		929.5
		875.75
		906.75
		652
		867.75
		870.75
		432
		620.75
		817.5
		786.75
		502.25
		537.75
		650.5
		870.5
		631.25
		744

## Sheet: Fig1 D male
Uwfs1RNAi#1/+	Uwfs1RNAi#2/+	elavG4;Udcr2/+	elavG4;Udcr2/Uwfs1RNAi#1	elavG4;Udcr2/Uwfs1RNAi#2
1101.5	1148.5	1022.75	976	728.5
1115.75	1089.75	904.75	674.5	577.25
882	842.25	864.5	980.5	720.75
998.5	910	1017.5	831.25	627.75
1214.5	1025.5	1010.25	782
1065.25	935.75	1104.5	612.5	743.5
1078.75	982.75	1182.25	832	373.75
1072	788.5	1072.25		434
791.5	901	823.25	895.25	616.25
		724.25	708	727
1058.75	872.5	934	556.75	726.75
952.25	877	1026.75	662.5	471.5
1051	1056.5	1010.25		765.75
655	855.5	901.5	439.75
662	860.5	926.5	709	823.25
1166.5	866.25	1156	543.25	628
982	962.25	917.75	504	533.5
991	744	952.75	723.5	684.5
748.75	1046	440	735.5	674
690.75	1032	1051.5	750.5	571.75
1002.75	935.5	1093	1019.5	247
711.5	964.25	608.75	863	463
867.25	722.25	792.75	752.5	749.5
1020.75	1103.25	653.25	647.25	789.5
	1114	708.5	686.5	732.25
1071	839	659.5	833.5	710.75
1154.5	982.5	354	747.75	462
1138	1088	413	702.75	789.5
858.5	1070.5	608.5	660	985.75
1125.5	971	296.25		637.75
968.25	1065.75	204	812	788.75
	927	585.75	641.75	621.75
723	1031	1001.25	430.5	555
657.5	1057	975.5	994.25	750.75
690.75	1259.5	1102.75	483.75	478.75
1041.25	1095.5	756.25	662.5	881.25
865.25	982	943.25	468.75	719
1043.75	1107.5	466.25	486	512
1049.25	1036.5	533.75	323.25	582.75
1050	1061.5	817.25	696.5	917.25
	1079.75	803.75		762.5
	977	1119.75
	1180	899.5		796.5
	927.25	1061.5		605.5
	1049	599.75
	1021.5
	739.25
	1031.25	1033.25
		881
		941.25
		989.5
		954.25
		1102
		784.5
		1236.5
		880.5
		953
		763.5
		804
		897
		606.75
		683
		958
		847.5

## Sheet: Fig1 E female
	Uwfs1RNAi#1/+			Uwfs1RNAi#2/+			Udcr2/+;repoG4/+			Udcr2/Uwfs1RNAi#1;repoG4/+			Udcr2/Uwfs1RNAi#2;repoG4/+
	mean	SEM	N	mean	SEM	N	mean	SEM	N	mean	SEM	N	mean	SEM	N
ZT0	0.135135	0.0454933	37	1.95238	0.675956	21	3.02451	0.672665	51	0.50625	0.129653	40	1.16176	0.232365	34
	0.412162	0.234678	37	2.78571	0.611832	21	3.69118	0.746703	51	0.425	0.161697	40	2.99265	0.372299	34
	4.15541	0.45203	37	5.03571	0.639874	21	12.2157	0.384734	51	10.875	0.77547	40	20.3676	0.669131	34
	17.9392	1.24253	37	21.2024	1.61629	21	32.2745	1.09859	51	35.6562	1.76872	40	46.8162	0.697083	34
	38.2905	1.24937	37	37.7262	1.2328	21	48.7598	1.60174	51	49.3375	0.907865	40	53.875	0.578146	34
	46.0878	0.990728	37	44.5476	0.586281	21	51.5	1.03305	51	50.6562	1.17169	40	54.8088	0.245049	34
	48.0743	0.302045	37	46.0595	0.790719	21	51.4118	0.831236	51	50.8438	1.11838	40	53.5809	1.64655	34
	46.7838	1.18391	37	45.7857	1.39301	21	50.7108	1.80414	51	52.5563	0.836185	40	53.9191	0.243833	34
	41.4932	0.623125	37	38.9405	0.965461	21	46.0784	1.37614	51	51.6875	0.582246	40	52.8088	0.911487	34
	34.1757	0.829404	37	31.2024	2.12251	21	30.8824	1.98958	51	41	2.09963	40	45.4412	0.799725	34
	16.2432	1.40085	37	18.75	2.18515	21	7.67647	0.37242	51	14.5813	1.26221	40	20.875	0.994751	34
ZT12	1.86486	0.476244	37	4.41667	1.22988	21	1.76961	0.381504	51	0.80625	0.291078	40	1.61765	0.278507	34
	1.32432	0.293381	37	6.57143	0.552258	21	9.82353	0.836614	51	12.425	1.09426	40	12.7647	0.327736	34
	27.3649	1.7361	37	38.5238	2.49656	21	38.5637	2.47934	51	46.0563	3.04685	40	43.7426	1.82816	34
	45.5203	2.06143	37	43.3095	2.49038	21	42.348	2.11535	51	49.575	1.83916	40	49.2647	1.43179	34
	41.8041	1.25646	37	42.3214	1.45106	21	39.1863	2.25262	51	45.7938	1.54584	40	47.4044	1.32524	34
	36.7905	1.16866	37	37.131	1.25934	21	37.0392	1.82258	51	43.7812	1.44303	40	48.4118	0.949184	34
	38.5541	2.1451	37	39.6905	1.98944	21	36.7598	1.43536	51	43.4187	1.13887	40	47.1618	1.28845	34
	37.7095	0.698913	37	42.2381	0.154304	21	38.4755	1.80352	51	42.6625	2.07827	40	46.7059	1.04422	34
	40.0811	0.714301	37	42.5714	1.51048	21	39.8627	0.969151	51	46.7562	0.738127	40	48.9044	0.983967	34
	38.8243	0.889397	37	42.0714	1.1699	21	42.6569	1.5668	51	45.4188	1.11828	40	48.8529	0.773237	34
	31.7568	1.18076	37	38.9643	1.16047	21	36.8971	0.445144	51	39.4	0.668877	40	45.4338	0.874918	34
	28.8716	0.71331	37	40.5	1.04011	21	36.4657	1.3258	51	36.2188	1.01182	40	41.9559	1.38436	34
ZT24	17.8649	1.05411	37	28.869	1.46635	21	28.0833	0.675564	51	29.8625	0.870015	40	39.2941	0.976955	34

## Sheet: Fig1 E male
	Uwfs1RNAi#1/+			Uwfs1RNAi#2/+			Udcr2/+;repoG4/+			Udcr2/Uwfs1RNAi#1;repoG4/+			Udcr2/Uwfs1RNAi#2;repoG4/+
	mean	SEM	N	mean	SEM	N	mean	SEM	N	mean	SEM	N	mean	SEM	N
ZT0	2.1117	0.471008	47	7.1125	1.01599	20	6.8983	0.245422	59	4.25	0.221379	57	5.32353	0.25443	34
	24.5745	2.41542	47	35.475	2.32939	20	34.5212	0.892379	59	28.8246	0.246656	57	38.5882	1.56183	34
	50.0638	0.975983	47	49.4625	1.06407	20	55.178	0.281113	59	49.7149	0.347082	57	54.5074	0.746423	34
	50.5106	1.24673	47	49.5875	0.46385	20	56.9958	0.460099	59	53.0351	0.476545	57	55.0368	1.00649	34
	49.9681	0.290499	47	50.25	0.968461	20	57.6864	0.463474	59	52.6711	0.480692	57	56.75	0.41707	34
	47.4309	0.451794	47	50.175	1.00551	20	57.6271	0.458933	59	53.5175	0.274558	57	57.6691	0.247646	34
	48.4521	0.276374	47	50.2	0.998541	20	58.4407	0.526471	59	54.3728	0.264749	57	57.3162	0.363877	34
	49.117	0.512813	47	50.7875	0.282382	20	57.3898	0.404714	59	54.2939	0.781387	57	57.7132	0.300272	34
	49.6223	1.02365	47	49.575	1.03471	20	56.2415	0.152757	59	52.5351	0.769717	57	56.8162	0.469573	34
	43.9628	0.602067	47	39.5125	1.27154	20	45.3178	0.579187	59	45.1623	1.41088	57	52.8456	0.935982	34
	22.4043	0.805284	47	17.5875	1.76025	20	13.3305	0.81522	59	16.7719	1.20221	57	27.1544	0.959937	34
ZT12	2.96809	0.191391	47	1.6625	0.143433	20	0.622881	0.134596	59	1.01754	0.151765	57	1.30882	0.187752	34
	4.16489	0.445064	47	17.2125	1.76557	20	21.6822	0.790498	59	19.0877	0.745734	57	26.5662	0.678107	34
	41.1543	0.739974	47	47.8375	1.55943	20	49.9915	0.824128	59	48.6009	0.837474	57	53.2794	0.160422	34
	52.5426	0.573712	47	52.6	0.860474	20	51.0975	0.908833	59	52.5351	0.686624	57	54.8971	0.387689	34
	49.516	0.308739	47	48.575	1.0331	20	48.4831	1.6243	59	49.3465	0.891359	57	53.6397	0.189995	34
	47.2128	0.477421	47	45.9375	1.22498	20	46.0466	0.700794	59	46.3553	1.12206	57	51.5368	0.810859	34
	47.4947	0.697782	47	47.8875	1.27955	20	43.6356	0.928769	59	44.1447	1.03844	57	49.9632	0.907038	34
	48.0532	1.03118	47	48.725	1.78658	20	45.0636	1.25214	59	46.2061	0.3339	57	52.3088	0.590499	34
	45.9468	0.688208	47	45.2375	1.40525	20	47.5466	0.979107	59	48.4474	1.06461	57	50.4338	0.552385	34
	46.1117	0.605939	47	43.675	0.798045	20	47.2585	0.563729	59	49.0746	0.79234	57	50.75	0.639946	34
	38.016	0.491544	47	40.15	1.87905	20	41.1568	0.6879	59	40.5614	0.722855	57	46.3382	1.86444	34
	32.6277	1.40292	47	41.575	2.55901	20	42.0636	0.779857	59	34.8202	2.76031	57	44.7132	0.820756	34
ZT24	19.2021	0.728627	47	30.2625	2.42731	20	31.5169	1.82646	59	24.6184	1.70266	57	40.3824	1.10995	34

[truncated: 65 more sheets: Fig1 F female, Fig1 F male, Fig1 G female, Fig1 G male, Fig1 H, Fig1 I, Fig1 J, Fig2 A and B LL eduction, Fig2 A and B LL sleep, Fig2 C and D DD eduction, Fig2 C and D DD sleep, Fig2 E, Fig3 A and E, Fig3 B and F, Fig3 C and G, Fig3 I, Fig4 A, Fig4 B and C, Fig4 D, Fig4 E …]
